# Supplementary material for: The association between subcortical and cortical fMRI and lifetime noise exposure in listeners with normal hearing thresholds
Source: Neuroimage. 2020 Jan 1;204:116239. doi: 10.1016/j.neuroimage.2019.116239 (PMC6905154; doi:10.1016/j.neuroimage.2019.116239)
Supplement: Multimedia component 1 [file mmc1.zip]

Archive with 1 entries (1 files):
- all ROIs.nii
