# Supplementary material for: The association between subcortical and cortical fMRI and lifetime noise exposure in listeners with normal hearing thresholds
Source: Neuroimage. 2020 Jan 1;204:116239. doi: 10.1016/j.neuroimage.2019.116239 (PMC6905154; doi:10.1016/j.neuroimage.2019.116239)
Supplement: Multimedia component 3 [file mmc3.xml]

<?xml version="1.0" encoding="utf-8" standalone="no"?>
<data>
  <datasets>
    <author>rebecca.dewey@nottingham.ac.uk;rebecca_susan@hotmail.com</author>
    <type>0</type>
    <dataset>
      <value>4</value>
      <reason>Data will be made available on request</reason>
      <comments />
    </dataset>
  </datasets>
</data>
